# Supplementary material for: Seroprevalence of rubella virus antibodies among pregnant women in the Center and South-West regions of Cameroon
Source: PLoS One. 2019 Nov 21;14(11):e0225594. doi: 10.1371/journal.pone.0225594 (PMC6872161; doi:10.1371/journal.pone.0225594)
Supplement: S1 Table — (XLSX) [file pone.0225594.s001.xlsx]

## Sheet: Sheet1
Patient ID	Sex	Age	Age of pregnancy	IgG results	IgM results	Avidity value	Avidity result	Region	children	vaccination	Clinical presentation
BU064S	F	31	second trimester	P	N			South-West	0	No	None
BU065S	F	33	second trimester	P	N			South-West	≥1	Yes	None
BU066S	F	31	second trimester	P	N			South-West	≥1	Yes	None
BU067S	F	36	second trimester	P	N			South-West	≥1	Yes	None
BU068S	F	21	second trimester	P	N			South-West	≥1	Yes	Fever
BU069S	F	29	third trimester	P	N			South-West	≥1	Yes	None
BU070S	F	28	second trimester	P	N			South-West	≥1	Yes	None
BU071S	F	30	second trimester	P	N			South-West	≥1	Yes	None
BU072S	F	29	third trimester	P	N			South-West	0	No	None
BU073S	F	32	second trimester	P	N			South-West	≥1	Yes	None
BU074S	F	32	second trimester	P	N			South-West	≥1	Yes	Rash
BU075S	F	19	second trimester	P	N			South-West	≥1	Yes	None
BU076S	F	29	second trimester	P	N			South-West	≥1	Yes	None
BU077S	F	30	third trimester	P	N			South-West	0	No	None
BU078S	F	22	second trimester	P	N			South-West	≥1	Yes	Rash
BU079S	F	20	second trimester	P	N			South-West	0	No	Rash
BU080S	F	30	first trimester	P	N			South-West	0	No	Fever
BU081S	F	30	second trimester	P	N			South-West	≥1	Yes	None
BU082S	F	25	second trimester	P	N			South-West	≥1	Yes	None
BU083S	F	23	second trimester	P	N			South-West	0	No	Rash
BU084S	F	23	second trimester	P	N			South-West	0	No	None
BU085S	F	23	second trimester	P	N			South-West	0	No	None
BU086S	F	39	third trimester	P	N			South-West	≥1	Yes	None
BU087S	F	20	second trimester	P	N			South-West	≥1	Unknown	None
BU088S	F	25	second trimester	P	N			South-West	0	No	Fever
BU089S	F	19	second trimester	P	N			South-West	0	No	None
BU090S	F	28	second trimester	P	N			South-West	≥1	Yes	None
BU091S	F	25	second trimester	P	N			South-West	0	No	None
BU092S	F	22	second trimester	N	N			South-West	0	No	Rash
BU093S	F	21	second trimester	P	N			South-West	0	No	None
BU094S	F	25	third trimester	P	N			South-West	≥1	Yes	None
BU095S	F	25	second trimester	P	N			South-West	0	No	None
BU096S	F	23	first trimester	P	N			South-West	0	No	None
BU097S	F	24	first trimester	P	N			South-West	0	No	None
BU100S	F	23	second trimester	P	N			South-West	0	No	None
BU101S	F	27	second trimester	P	N			South-West	≥1	Yes	None
BU102S	F	42	second trimester	P	N			South-West	≥1	Yes	None
BU103S	F	24	third trimester	P	N			South-West	≥1	No	Fever
BU104S	F	22	third trimester	N	N			South-West	0	No	None
BU105S	F	25	second trimester	P	N			South-West	0	No	Conjunctivitis
BU106S	F	18	second trimester	P	N			South-West	≥1	Yes	Fever
BU107S	F	26	second trimester	P	N			South-West	0	No	Fever
BU108S	F	28	second trimester	P	N			South-West	0	No	None
BU109S	F	22	second trimester	P	N			South-West	≥1	Yes	None
BU110S	F	16	third trimester	P	N			South-West	≥1	Yes	None
BU111S	F	27	third trimester	P	N			South-West	0	No	None
BU112S	F	28	second trimester	P	N			South-West	≥1	No	None
BU113S	F	26	second trimester	P	N			South-West	0	No	None
BU114S	F	23	second trimester	P	N			South-West	≥1	Yes	None
BU115S	F	25	second trimester	P	N			South-West	≥1	Yes	None
BU116S	F	28	second trimester	P	P	60.0321	High	South-West	≥1	Yes	None
BU117S	F	21	second trimester	P	N			South-West	0	No	Fever
BU118S	F	23	first trimester	P	N			South-West	0	No	None
BU119S	F	30	second trimester	P	N			South-West	≥1	Yes	None
BU120S	F	24	first trimester	P	N			South-West	≥1	Yes	Fever
BU121S	F	17	second trimester	P	N			South-West	0	No	None
BU122S	F	16	third trimester	P	N			South-West	≥1	Yes	Conjunctivitis
BU123S	F	28	second trimester	P	N			South-West	0	No	None
BU124S	F	22	third trimester	P	N			South-West	≥1	Yes	None
BU125S	F	27	third trimester	P	N			South-West	0	No	Rash
BU126S	F	25	second trimester	P	N			South-West	0	No	None
BU127S	F	26	first trimester	P	N			South-West	0	No	Rash
BU128S	F	41	second trimester	P	N			South-West	≥1	Yes	None
BU129S	F	25	first trimester	P	N			South-West	0	No	None
BU130S	F	37	first trimester	P	N			South-West	≥1	Yes	Fever
BU131S	F	20	first trimester	P	N			South-West	0	No	Conjunctivitis
BU132S	F	32	first trimester	P	N			South-West	≥1	Yes	None
BU133S	F	31	second trimester	P	N			South-West	≥1	Yes	None
BU134S	F	27	second trimester	P	N			South-West	≥1	Yes	None
BU135S	F	32	second trimester	P	N			South-West	≥1	Yes	Fever
BU136S	F	29	second trimester	P	N			South-West	≥1	Yes	None
BU137S	F	29	second trimester	P	N			South-West	≥1	Yes	None
BU138S	F	26	second trimester	P	N			South-West	0	No	None
BU139S	F	27	first trimester	P	N			South-West	0	No	None
BU140S	F	22	third trimester	P	N			South-West	0	No	None
BU141S	F	21	second trimester	P	N			South-West	≥1	Yes	None
BU142S	F	24	second trimester	P	N			South-West	≥1	Yes	None
BU143S	F	38	third trimester	P	N			South-West	≥1	Yes	None
BU144S	F	16	second trimester	P	N			South-West	0	No	None
BU145S	F	24	second trimester	P	N			South-West	≥1	Yes	None
BU146S	F	33	second trimester	P	N			South-West	≥1	Yes	None
BU147S	F	20	second trimester	P	N			South-West	0	No	None
BU148S	F	31	third trimester	P	N			South-West	≥1	No	Rash
BU149S	F	28	second trimester	P	N			South-West	≥1	No	None
BU150S	F	32	second trimester	P	N			South-West	≥1	Yes	None
BU151S	F	27	second trimester	P	N			South-West	≥1	Yes	None
BU152S	F	40	second trimester	N	N			South-West	≥1	Yes	None
BU153S	F	30	second trimester	P	N			South-West	≥1	Yes	None
BU154S	F	30	first trimester	P	N			South-West	0	No	None
BU155S	F	26	first trimester	P	N			South-West	≥1	No	None
BU156S	F	23	third trimester	P	N			South-West	≥1	Yes	None
BU157S	F	24	second trimester	P	N			South-West	0	No	Fever
BU158S	F	34	first trimester	P	N			South-West	≥1	Yes	None
BU159S	F	26	second trimester	N	N			South-West	0	No	None
BU160S	F	21	third trimester	P	N			South-West	0	No	None
BU161S	F	33	second trimester	P	N			South-West	0	No	None
BU162S	F	23	first trimester	P	N			South-West	0	No	None
BU163S	F	20	third trimester	P	N			South-West	0	No	None
BU164S	F	19	first trimester	P	N			South-West	0	No	Fever
BU165S	F	31	second trimester	P	N			South-West	≥1	Yes	None
BU166S	F	32	second trimester	P	N			South-West	≥1	Yes	None
BU167S	F	23	second trimester	P	N			South-West	≥1	Yes	Fever
BU168S	F	26	second trimester	P	N			South-West	≥1	Yes	None
BU169S	F	33	second trimester	P	N			South-West	≥1	Yes	None
BU170S	F	25	second trimester	P	N			South-West	≥1	Yes	None
BU171S	F	25	second trimester	P	N			South-West	0	No	None
BU172S	F	22	second trimester	P	N			South-West	≥1	Yes	None
BU173S	F	29	first trimester	P	N			South-West	≥1	Yes	None
BU174S	F	30	first trimester	P	N			South-West	0	No	None
BU175S	F	26	second trimester	P	N			South-West	0	No	None
BU176S	F	25	second trimester	P	N			South-West	0	No	None
BU177S	F	29	first trimester	P	N			South-West	0	No	None
BU178S	F	25	first trimester	P	N			South-West	0	No	None
BU179S	F	30	first trimester	P	N			South-West	0	No	None
BU180S	F	19	first trimester	P	P	79.0343	High	South-West	≥1	Yes	None
BU181S	F	27	second trimester	P	N			South-West	≥1	Yes	None
BU182S	F	35	second trimester	P	N			South-West	≥1	Yes	None
BU183S	F	39	third trimester	N	N			South-West	≥1	Unknown	None
BU184S	F	27	second trimester	P	N			South-West	≥1	Unknown	None
BU185S	F	30	second trimester	P	N			South-West	≥1	No	None
BU186S	F	22	second trimester	P	N			South-West	≥1	Unknown	None
BU187S	F	21	second trimester	P	N			South-West	0	No	None
BU188S	F	33	third trimester	P	N			South-West	≥1	Yes	Fever
BU189S	F	27	third trimester	P	N			South-West	≥1	Yes	None
BU190S	F	26	first trimester	N	N			South-West	0	No	None
BU191S	F	32	third trimester	P	N			South-West	≥1	Yes	None
BU192P	F	20	second trimester	P	N			South-West	0	No	None
BU193S	F	20	first trimester	P	N			South-West	≥1	Yes	None
BU194S	F	24	second trimester	P	N			South-West	≥1	Yes	None
BU195S	F	25	first trimester	P	N			South-West	≥1	No	Fever
BU196S	F	32	third trimester	P	N			South-West	≥1	Yes	None
BU197S	F	24	first trimester	P	N			South-West	≥1	Yes	None
BU198S	F	24	third trimester	P	N			South-West	0	No	None
BU199S	F	27	first trimester	P	N			South-West	0	No	None
BU200S	F	24	second trimester	P	N			South-West	≥1	Yes	None
BU201S	F	34	third trimester	N	N			South-West	≥1	Unknown	None
BU202S	F	28	third trimester	N	N			South-West	≥1	Unknown	None
BU203S	F	26	first trimester	P	N			South-West	≥1	Unknown	None
BU204S	F	32	second trimester	P	N			South-West	≥1	Yes	None
BU205S	F	24	second trimester	P	N			South-West	≥1	Unknown	None
BU206S	F	27	second trimester	N	N			South-West	≥1	Unknown	None
BU207S	F	29	second trimester	P	N			South-West	0	No	None
BU208S	F	22	first trimester	P	N			South-West	0	No	None
BU209S	F	25	second trimester	P	N			South-West	0	No	None
BU210S	F	36	first trimester	P	N			South-West	0	No	None
BU211S	F	33	second trimester	P	N			South-West	0	No	None
BU212S	F	32	second trimester	P	N			South-West	0	No	None
BU213S	F	27	third trimester	P	N			South-West	≥1	Yes	None
BU214S	F	38	second trimester	P	N			South-West	≥1	Unknown	Fever
BU215S	F	26	third trimester	P	N			South-West	≥1	Yes	None
BU216S	F	31	second trimester	P	N			South-West	≥1	Yes	None
BU217S	F	21	second trimester	P	N			South-West	0	No	None
BU218S	F	37	second trimester	P	N			South-West	0	No	None
BU219S	F	23	second trimester	P	N			South-West	≥1	Yes	None
BU220S	F	25	first trimester	P	N			South-West	0	No	None
BU222S	F	22	second trimester	P	N			South-West	≥1	Yes	None
BU223S	F	15	second trimester	P	N			South-West	≥1	Yes	None
BU224S	F	23	second trimester	P	P	74.4894	High	South-West	0	No	None
BU225S	F	33	first trimester	P	N			South-West	0	No	None
BU226S	F	29	second trimester	P	N			South-West	≥1	Yes	None
BU227S	F	32	second trimester	P	N			South-West	≥1	Yes	None
BU228S	F	22	second trimester	N	N			South-West	0	No	None
BU229S	F	28	third trimester	P	P	69.4773	High	South-West	0	No	None
BU230S	F	35	second trimester	P	N			South-West	≥1	No	None
BU231S	F	34	second trimester	P	N			South-West	≥1	Yes	None
BU232S	F	26	second trimester	P	N			South-West	≥1	Yes	None
BU233S	F	17	second trimester	P	N			South-West	≥1	Yes	None
BU234S	F	23	second trimester	P	N			South-West	0	No	None
BU235S	F	19	second trimester	P	N			South-West	0	No	None
BU236S	F	23	second trimester	P	N			South-West	0	No	None
BU237S	F	25	third trimester	P	N			South-West	0	No	Fever
BU238S	F	25	second trimester	P	N			South-West	0	No	None
BU239S	F	27	second trimester	P	N			South-West	0	No	None
BU240S	F	36	second trimester	P	N			South-West	≥1	Yes	None
BU241S	F	29	second trimester	P	N			South-West	≥1	Yes	None
BU242S	F	18	second trimester	P	N			South-West	0	No	None
BU243S	F	21	second trimester	P	N			South-West	≥1	Unknown	None
BU244S	F	31	second trimester	P	N			South-West	0	No	None
BU245S	F	23	second trimester	P	N			South-West	≥1	Yes	None
BU246S	F	19	second trimester	P	N			South-West	0	No	Fever
BU247S	F	26	second trimester	P	N			South-West	≥1	Yes	None
BU248P	F	26	second trimester	P	N			South-West	≥1	Yes	None
BU249P	F	25	first trimester	N	N			South-West	≥1	Yes	Fever
BU250S	F	23	second trimester	N	N			South-West	0	No	Fever
BU251S	F	22	second trimester	P	N			South-West	0	No	None
BU252S	F	18	second trimester	P	N			South-West	≥1	Unknown	None
BU253S	F	38	third trimester	P	N			South-West	≥1	Yes	None
BU254S	F	22	third trimester	P	N			South-West	≥1	Yes	None
BU255S	F	33	third trimester	P	N			South-West	≥1	Yes	None
BU256S	F	23	second trimester	P	N			South-West	0	No	Fever
BU257S	F	20	third trimester	P	N			South-West	0	No	Fever
BU258S	F	27	second trimester	P	N			South-West	0	No	None
BU259S	F	28	second trimester	P	N			South-West	0	No	None
BU260S	F	29	third trimester	P	N			South-West	0	No	Fever
BU261S	F	19	first trimester	P	N			South-West	0	No	None
BU262S	F	20	third trimester	P	N			South-West	0	No	None
BU263S	F	27	third trimester	P	N			South-West	0	No	None
BU264S	F	28	third trimester	P	N			South-West	0	No	None
BU265S	F	26	second trimester	P	N			South-West	0	No	None
BU266S	F	31	second trimester	N	N			South-West	0	No	None
BU267S	F	24	second trimester	P	N			South-West	0	No	Rash
BU268S	F	35	second trimester	P	N			South-West	≥1	Yes	None
BU269S	F	26	second trimester	P	N			South-West	0	No	None
BU270S	F	29	second trimester	P	P	79.1449	High	South-West	≥1	Yes	None
BU271S	F	22	second trimester	P	N			South-West	0	No	None
BU272S	F	23	third trimester	P	N			South-West	≥1	Yes	None
BU273S	F	33	third trimester	P	P	65.7102	High	South-West	≥1	Yes	None
BU274S	F	22	second trimester	P	N			South-West	0	No	Fever
BU275S	F	28	third trimester	P	N			South-West	0	No	None
BU276S	F	24	second trimester	P	N			South-West	≥1	Yes	None
BU277S	F	25	first trimester	P	P	76.7104	High	South-West	≥1	Yes	None
BU278S	F	35	second trimester	P	N			South-West	≥1	Yes	None
BU279S	F	20	third trimester	P	N			South-West	0	No	None
BU280S	F	30	second trimester	P	N			South-West	≥1	Yes	None
BU281S	F	31	second trimester	P	N			South-West	0	No	None
BU282S	F	23	second trimester	P	N			South-West	≥1	Yes	None
BU283S	F	21	second trimester	P	N			South-West	0	No	None
BU284S	F	23	third trimester	P	N			South-West	0	No	None
BU285S	F	25	third trimester	P	N			South-West	≥1	Yes	None
BU286S	F	16	third trimester	P	N			South-West	0	No	None
BU287S	F	29	third trimester	N	N			South-West	≥1	Yes	None
BU288S	F	22	third trimester	P	N			South-West	≥1	Yes	None
BU289S	F	30	third trimester	P	N			South-West	≥1	Yes	None
BU290S	F	28	third trimester	P	N			South-West	0	No	None
BU291S	F	32	third trimester	P	N			South-West	≥1	Yes	None
BU292S	F	24	third trimester	P	N			South-West	0	No	None
BU293S	F	21	third trimester	P	N			South-West	≥1	Yes	None
BU294S	F	27	third trimester	P	N			South-West	≥1	Yes	None
BU295S	F	25	second trimester	P	N			South-West	0	No	None
BU296S	F	26	second trimester	P	N			South-West	≥1	Yes	Lymphadenopathy
BU297S	F	21	third trimester	N	N			South-West	0	No	None
BU298S	F	38	second trimester	P	N			South-West	≥1	Yes	None
BU299S	F	26	second trimester	P	N			South-West	≥1	Yes	None
BU300S	F	24	third trimester	P	N			South-West	0	No	None
BU301S	F	30	second trimester	P	N			South-West	≥1	Yes	Fever
BU302S	F	30	third trimester	P	N			South-West	≥1	Yes	Fever
BU303S	F	32	second trimester	P	N			South-West	≥1	Yes	Rash
BU304S	F	23	second trimester	P	N			South-West	0	No	None
BU305S	F	26	third trimester	P	N			South-West	0	No	None
BU306S	F	29	first trimester	P	P	78.2714	High	South-West	≥1	Yes	Fever
BU307S	F	27	third trimester	P	N			South-West	0	No	None
BU308S	F	29	second trimester	P	N			South-West	0	No	None
BU309S	F	28	third trimester	P	N			South-West	≥1	No	None
BU310S	F	25	second trimester	P	N			South-West	0	No	None
BU311S	F	29	second trimester	P	N			South-West	0	No	None
BU312S	F	22	second trimester	P	N			South-West	≥1	Yes	None
BU313S	F	27	second trimester	P	N			South-West	≥1	Yes	None
BU314S	F	23	first trimester	P	N			South-West	≥1	Yes	None
BU315S	F	24	first trimester	P	N			South-West	0	No	Fever
BU316S	F	24	second trimester	P	N			South-West	0	No	None
BU317S	F	25	second trimester	P	N			South-West	0	No	None
BU318S	F	28	second trimester	P	N			South-West	≥1	No	Rash
BU319S	F	23	second trimester	N	N			South-West	≥1	Yes	None
BU320S	F	27	second trimester	P	N			South-West	≥1	Yes	None
BU321S	F	24	second trimester	P	N			South-West	0	No	None
BU322S	F	22	first trimester	P	N			South-West	≥1	Yes	None
BU323S	F	29	second trimester	P	N			South-West	≥1	Yes	None
BU324S	F	30	second trimester	P	N			South-West	0	No	None
BU325S	F	23	second trimester	P	N			South-West	0	No	None
BU326S	F	22	second trimester	P	N			South-West	0	No	None
BU327S	F	28	second trimester	P	N			South-West	0	No	None
BU328S	F	20	second trimester	N	N			South-West	0	No	None
BU329S	F	30	third trimester	P	N			South-West	≥1	Yes	None
BU330S	F	27	second trimester	P	N			South-West	0	No	None
BU331S	F	35	first trimester	P	N			South-West	≥1	Unknown	None
BU332S	F	26	second trimester	P	N			South-West	≥1	Unknown	Fever
BU333S	F	28	third trimester	P	N			South-West	≥1	Unknown	None
BU334S	F	28	second trimester	P	N			South-West	≥1	Unknown	None
BU335S	F	33	third trimester	P	N			South-West	≥1	Yes	None
BU336S	F	34	third trimester	P	N			South-West	≥1	Yes	None
BU337S	F	21	third trimester	P	N			South-West	≥1	Yes	None
BU338S	F	22	second trimester	P	N			South-West	≥1	No	Fever
BU339S	F	20	third trimester	P	N			South-West	≥1	No	None
BU340S	F	22	third trimester	P	N			South-West	≥1	Yes	None
BU341S	F	31	third trimester	P	N			South-West	0	No	None
BU342S	F	23	third trimester	P	N			South-West	≥1	No	None
BU343S	F	26	third trimester	P	N			South-West	≥1	No	None
BU344S	F	23	third trimester	P	N			South-West	≥1	Yes	None
BU345S	F	25	third trimester	P	N			South-West	0	No	None
BU346S	F	21	second trimester	P	P	69.6243	High	South-West	≥1	Yes	Conjunctivitis
BU347S	F	18	second trimester	P	N			South-West	≥1	Unknown	Fever
BU348S	F	26	second trimester	P	N			South-West	≥1	No	None
BU349S	F	26	second trimester	P	N			South-West	≥1	Yes	None
BU350S	F	29	second trimester	N	N			South-West	≥1	Unknown	None
BU351S	F	16	second trimester	P	N			South-West	≥1	Unknown	Conjunctivitis
BU352S	F	28	second trimester	P	N			South-West	≥1	Yes	None
BU353P	F	24	third trimester	P	N			South-West	≥1	Yes	None
BU354S	F	30	second trimester	P	N			South-West	≥1	Yes	None
BU355P	F	34	second trimester	P	N			South-West	≥1	Yes	None
BU356P	F	20	second trimester	P	N			South-West	0	No	None
BU357P	F	17	second trimester	P	N			South-West	0	No	Fever
BU358S	F	26	second trimester	P	N			South-West	≥1	No	None
BU359S	F	36	second trimester	P	N			South-West	≥1	Yes	None
BU360S	F	25	second trimester	P	N			South-West	≥1	Yes	None
BU363S	F	26	second trimester	P	N			South-West	0	No	None
BU364S	F	22	second trimester	N	N			South-West	≥1	Yes	None
BU365S	F	25	third trimester	P	N			South-West	0	No	None
BU366S	F	25	third trimester	P	N			South-West	≥1	Yes	None
BU367S	F	22	second trimester	P	N			South-West	≥1	Yes	None
BU368S	F	25	third trimester	P	N			South-West	≥1	Yes	None
BU369S	F	26	third trimester	N	N			South-West	0	No	None
BU378S	F	22	third trimester	P	N			South-West	≥1	Yes	None
BU379S	F	29	third trimester	P	N			South-West	0	No	None
BU380S	F	26	third trimester	N	N			South-West	0	No	None
BU381S	F	28	second trimester	P	N			South-West	0	No	None
BU382S	F	28	third trimester	P	N			South-West	0	No	None
BU383S	F	25	second trimester	P	N			South-West	0	No	None
BU384S	F	22	second trimester	P	N			South-West	0	No	None
BU385S	F	27	second trimester	P	N			South-West	0	No	None
BU386S	F	32	third trimester	P	N			South-West	≥1	Yes	None
BU387S	F	24	second trimester	P	N			South-West	0	No	None
BU388P	F	27	second trimester	P	N			South-West	≥1	Yes	None
BU389S	F	23	second trimester	N	N			South-West	0	No	None
BU390S	F	30	second trimester	P	N			South-West	0	No	None
BU391S	F	25	third trimester	P	N			South-West	0	No	None
BU392S	F	22	second trimester	P	N			South-West	0	No	None
YA019P	F	23	first trimester	P	N			Centre	0	No	Fever
YA020P	F	28	third trimester	P	N			Centre	≥1	Yes	None
YA021P	F	27	third trimester	P	P	61.1739	High	Centre	≥1	Yes	None
YA022P	F	21	third trimester	P	N			Centre	≥1	No	None
YA023P	F	28	first trimester	P	N			Centre	≥1	Unknown	None
YA024P	F	38	second trimester	P	N			Centre	≥1	Unknown	None
YA025P	F	22	first trimester	P	N			Centre	0	No	None
YA026P	F	21	second trimester	P	P	61.0612	High	Centre	≥1	Yes	None
YA027P	F	34	third trimester	N	N			Centre	≥1	No	None
YA028P	F	23	third trimester	P	N			Centre	0	No	None
YA029P	F	21	third trimester	P	N			Centre	≥1	Yes	None
YA030P	F	31	third trimester	P	N			Centre	≥1	Yes	None
YA031P	F	27	third trimester	P	N			Centre	≥1	Yes	None
YA032P	F	33	third trimester	P	N			Centre	≥1	Yes	None
YA033P	F	27	first trimester	P	N			Centre	≥1	Yes	None
YA034P	F	27	third trimester	P	N			Centre	≥1	Unknown	None
YA035P	F	31	third trimester	P	N			Centre	≥1	Yes	None
YA036P	F	20	third trimester	P	N			Centre	0	No	None
YA037P	F	18	third trimester	P	N			Centre	≥1	Unknown	None
YA038P	F	34	second trimester	P	N			Centre	≥1	Unknown	None
YA039P	F	28	second trimester	P	N			Centre	≥1	Yes	None
YA041P	F	30	second trimester	P	P	62.5473	High	Centre	≥1	Unknown	None
YA042P	F	32	third trimester	P	N			Centre	≥1	Yes	None
YA043P	F	19	third trimester	P	N			Centre	≥1	No	None
YA044P	F	22	third trimester	P	N			Centre	0	No	None
YA045S	F	20	second trimester	P	N			Centre	≥1	Unknown	None
YA046S	F	19	second trimester	P	N			Centre	0	No	None
YA047S	F	24	second trimester	P	N			Centre	≥1	Yes	None
YA048S	F	29	first trimester	P	N			Centre	≥1	Yes	None
YA049S	F	31	third trimester	P	P	52.3712	High	Centre	≥1	Yes	None
YA050S	F	26	third trimester	N	N			Centre	≥1	Yes	None
YA051S	F	22	third trimester	P	N			Centre	≥1	Yes	None
YA052P	F	28	second trimester	P	N			Centre	≥1	Yes	None
YA053P	F	26	first trimester	P	P	68.1936	High	Centre	≥1	Yes	Fever
YA054P	F	21	second trimester	N	N			Centre	≥1	Yes	None
YA055P	F	29	second trimester	P	N			Centre	≥1	Yes	None
YA056P	F	28	third trimester	P	N			Centre	≥1	Yes	None
YA057S	F	23	second trimester	P	N			Centre	≥1	Unknown	Fever
YA058P	F	26	second trimester	P	N			Centre	≥1	Yes	None
YA059P	F	31	second trimester	P	N			Centre	≥1	No	Rash
YA060P	F	24	second trimester	P	N			Centre	≥1	Yes	None
YA061S	F	29	third trimester	P	N			Centre	≥1	Yes	None
YA062S	F	32	third trimester	P	P	66.7606	High	Centre	≥1	Yes	Conjunctivitis
YA063P	F	28	third trimester	P	P	63.4719	High	Centre	≥1	Yes	Rash
YA064S	F	26	third trimester	P	N			Centre	0	No	Fever
YA065S	F	24	second trimester	P	N			Centre	0	No	None
YA066S	F	23	third trimester	P	N			Centre	0	No	None
YA067S	F	32	second trimester	P	N			Centre	≥1	Yes	None
YA068S	F	19	second trimester	P	N			Centre	0	Unknown	None
YA069S	F	32	second trimester	P	N			Centre	0	No	None
YA070S	F	24	second trimester	P	N			Centre	≥1	Yes	None
YA071S	F	24	second trimester	P	N			Centre	≥1	Yes	None
YA072S	F	30	second trimester	P	N			Centre	≥1	Yes	None
YA073S	F	23	first trimester	P	N			Centre	0	No	None
YA074S	F	34	third trimester	P	N			Centre	≥1	Yes	None
YA075S	F	26	first trimester	P	N			Centre	≥1	Yes	None
YA076S	F	25	third trimester	P	N			Centre	0	No	None
YA077S	F	28	second trimester	N	N			Centre	≥1	Yes	None
YA078S	F	37	second trimester	P	N			Centre	≥1	Yes	Conjunctivitis
YA079S	F	19	second trimester	P	N			Centre	≥1	Yes	Rash
YA080S	F	26	first trimester	P	N			Centre	0	No	None
YA081S	F	32	second trimester	P	N			Centre	≥1	Yes	None
YA082S	F	36	second trimester	P	N			Centre	≥1	Yes	Conjunctivitis
YA083S	F	34	second trimester	P	N			Centre	≥1	Yes	None
YA084S	F	24	second trimester	P	N			Centre	0	No	None
YA085S	F	23	second trimester	P	N			Centre	≥1	Yes	None
YA086S	F	26	second trimester	P	P	87.6959	High	Centre	0	No	None
YA087S	F	24	first trimester	P	N			Centre	≥1	Yes	None
YA088S	F	19	second trimester	P	N			Centre	≥1	Yes	None
YA089S	F	27	second trimester	P	N			Centre	≥1	Yes	None
YA090S	F	22	second trimester	P	N			Centre	≥1	Yes	None
YA091S	F	33	second trimester	P	N			Centre	≥1	Yes	None
YA092S	F	17	second trimester	P	N			Centre	≥1	Yes	None
YA093S	F	25	second trimester	P	N			Centre	0	No	None
YA094S	F	22	second trimester	P	P	64.3786	High	Centre	≥1	Yes	None
YA095S	F	25	second trimester	P	N			Centre	≥1	Unknown	None
YA096S	F	22	second trimester	P	N			Centre	≥1	Yes	Conjunctivitis
YA097S	F	38	second trimester	P	N			Centre	≥1	Yes	Conjunctivitis
YA098S	F	25	second trimester	P	N			Centre	≥1	Yes	Conjunctivitis
YA099s	F	24	first trimester	P	N			Centre	≥1	Yes	Rash
YA100S	F	27	first trimester	P	N			Centre	0	No	Conjunctivitis
YA101S	F	22	second trimester	P	N			Centre	≥1	Yes	None
YA102S	F	35	second trimester	P	N			Centre	≥1	Yes	None
YA103S	F	21	second trimester	P	P	61.9712	High	Centre	≥1	Unknown	None
YA104S	F	19	second trimester	P	N			Centre	≥1	Yes	None
YA105S	F	33	second trimester	P	N			Centre	≥1	Yes	Rash
YA106S	F	25	second trimester	P	N			Centre	0	No	None
YA107S	F	33	second trimester	P	N			Centre	≥1	Yes	None
YA108S	F	24	first trimester	P	N			Centre	0	No	Conjunctivitis
YA109S	F	22	second trimester	P	P	78.4052	High	Centre	≥1	Yes	Conjunctivitis
YA110S	F	32	first trimester	P	N			Centre	≥1	Yes	None
YA111S	F	25	second trimester	P	N			Centre	≥1	Yes	Rash
YA112S	F	24	second trimester	P	N			Centre	≥1	Yes	Conjunctivitis
YA113S	F	14	second trimester	P	N			Centre	≥1	Unknown	Conjunctivitis
YA114S	F	33	first trimester	P	P	74.5471	High	Centre	≥1	Yes	None
YA115S	F	31	second trimester	P	N			Centre	≥1	Unknown	None
YA116S	F	31	second trimester	P	N			Centre	≥1	Yes	None
YA117S	F	23	first trimester	P	N			Centre	≥1	Yes	None
YA118S	F	28	second trimester	P	N			Centre	≥1	Yes	Conjunctivitis
YA119S	F	23	first trimester	P	N			Centre	≥1	Yes	Conjunctivitis
YA120S	F	28	first trimester	P	N			Centre	≥1	Unknown	None
YA121S	F	26	first trimester	P	N			Centre	≥1	Yes	None
YA122S	F	26	first trimester	P	N			Centre	≥1	Unknown	Conjunctivitis
YA123S	F	23	second trimester	P	N			Centre	0	No	None
YA124S	F	17	second trimester	P	N			Centre	≥1	Unknown	Conjunctivitis
YA125S	F	26	first trimester	P	N			Centre	≥1	Yes	None
YA126S	F	27	second trimester	P	N			Centre	≥1	Yes	None
YA127S	F	25	second trimester	P	N			Centre	0	No	Conjunctivitis
YA128S	F	24	second trimester	P	N			Centre	≥1	Yes	Conjunctivitis
YA129S	F	25	second trimester	P	N			Centre	≥1	Unknown	Rash
YA130S	F	28	second trimester	P	N			Centre	≥1	Yes	None
YA131S	F	24	second trimester	P	N			Centre	≥1	Yes	None
YA132S	F	26	second trimester	P	N			Centre	≥1	No	None
YA133S	F	23	second trimester	P	N			Centre	0	No	None
YA134S	F	25	second trimester	P	N			Centre	≥1	Yes	None
YA135S	F	27	second trimester	P	N			Centre	≥1	Yes	None
YA136S	F	19	first trimester	P	N			Centre	≥1	Unknown	None
YA137S	F	28	first trimester	P	N			Centre	≥1	No	None
YA138S	F	31	second trimester	P	N			Centre	≥1	Yes	None
YA139S	F	32	second trimester	P	N			Centre	≥1	Yes	None
YA140S	F	27	second trimester	P	N			Centre	≥1	Yes	None
YA141S	F	25	second trimester	P	P	68.7667	High	Centre	≥1	Yes	None
YA142S	F	33	first trimester	P	N			Centre	≥1	Yes	None
YA143S	F	27	second trimester	P	N			Centre	0	No	None
YA144S	F	33	second trimester	P	N			Centre	0	No	None
YA145S	F	30	third trimester	P	N			Centre	≥1	Yes	None
YA146S	F	37	second trimester	P	P	82.0477	High	Centre	0	No	Rash
YA147S	F	28	second trimester	P	N			Centre	≥1	Yes	None
YA148S	F	22	first trimester	P	N			Centre	≥1	No	Fever
YA149S	F	23	second trimester	P	N			Centre	0	No	Conjunctivitis
YA150S	F	33	first trimester	P	N			Centre	≥1	Yes	None
YA151S	F	35	second trimester	P	N			Centre	≥1	Yes	Conjunctivitis
YA152S	F	26	first trimester	P	N			Centre	≥1	Unknown	Conjunctivitis
YA153S	F	24	second trimester	P	N			Centre	0	No	Rash
YA154S	F	35	second trimester	P	N			Centre	≥1	Yes	Rash
YA155S	F	32	second trimester	P	N			Centre	≥1	Yes	None
YA156S	F	27	second trimester	P	N			Centre	0	No	None
YA157S	F	37	third trimester	P	N			Centre	≥1	Yes	None
YA158S	F	28	second trimester	P	N			Centre	≥1	Yes	Conjunctivitis
YA159S	F	33	first trimester	P	N			Centre	≥1	Yes	None
YA160S	F	32	first trimester	P	N			Centre	≥1	Yes	Conjunctivitis
YA161S	F	17	third trimester	P	N			Centre	≥1	Yes	None
YA162S	F	37	second trimester	P	N			Centre	≥1	Yes	None
YA163S	F	40	third trimester	P	N			Centre	≥1	Yes	None
YA164S	F	23	third trimester	P	N			Centre	0	No	None
YA165S	F	39	second trimester	P	N			Centre	≥1	Yes	None
YA166S	F	23	second trimester	P	N			Centre	≥1	Unknown	None
YA167S	F	37	second trimester	P	N			Centre	≥1	Yes	None
YA168S	F	41	second trimester	P	N			Centre	≥1	Yes	None
YA169S	F	29	second trimester	P	N			Centre	≥1	Yes	None
YA170S	F	23	first trimester	P	N			Centre	0	No	Conjunctivitis
YA171S	F	16	third trimester	P	N			Centre	≥1	Unknown	None
YA172S	F	27	second trimester	P	N			Centre	≥1	Yes	None
YA173S	F	27	second trimester	P	N			Centre	≥1	Yes	None
YA174S	F	38	second trimester	P	N			Centre	≥1	No	None
YA175S	F	22	first trimester	P	N			Centre	≥1	Yes	None
YA176S	F	32	first trimester	P	N			Centre	≥1	Yes	None
YA177S	F	22	first trimester	P	N			Centre	≥1	Yes	None
YA178S	F	22	third trimester	P	N			Centre	≥1	Unknown	None
YA179S	F	33	second trimester	P	P	71.0168	High	Centre	≥1	No	None
YA180S	F	33	second trimester	P	N			Centre	≥1	Yes	None
YA181S	F	28	third trimester	P	N			Centre	≥1	Unknown	None
YA182S	F	30	second trimester	P	N			Centre	≥1	Yes	None
YA183S	F	36	third trimester	P	N			Centre	≥1	Yes	Conjunctivitis
YA184S	F	21	second trimester	P	N			Centre	0	No	None
YA185S	F	26	third trimester	P	N			Centre	0	No	Conjunctivitis
YA186S	F	19	third trimester	P	N			Centre	0	No	Fever
YA187S	F	28	third trimester	N	N			Centre	≥1	Yes	None
YA188S	F	24	first trimester	P	N			Centre	0	No	None
YA189S	F	28	first trimester	P	N			Centre	≥1	Yes	None
YA190S	F	28	second trimester	P	N			Centre	0	No	None
YA191S	F	30	second trimester	P	N			Centre	≥1	Yes	None
YA192S	F	29	second trimester	P	N			Centre	≥1	Yes	Conjunctivitis
YA193S	F	25	second trimester	P	N			Centre	≥1	Yes	None
YA194S	F	20	second trimester	P	N			Centre	≥1	Yes	Conjunctivitis
YA195S	F	19	second trimester	P	N			Centre	≥1	Yes	None
YA197S	F	19	first trimester	P	P	73.8771	High	Centre	≥1	Yes	None
YA198S	F	34	second trimester	P	N			Centre	≥1	Yes	None
YA199S	F	39	third trimester	P	N			Centre	≥1	Yes	Conjunctivitis
YA201S	F	32	second trimester	N	N			Centre	≥1	Yes	Conjunctivitis
YA202S	F	35	first trimester	P	N			Centre	≥1	Unknown	Conjunctivitis
YA203S	F	24	third trimester	P	P	65.9574	High	Centre	≥1	Yes	None
YA204S	F	21	second trimester	P	N			Centre	≥1	Yes	None
YA205S	F	18	second trimester	P	N			Centre	≥1	Yes	None
YA206S	F	28	first trimester	P	N			Centre	0	No	Fever
YA207S	F	29	second trimester	N	N			Centre	≥1	Yes	None
YA208S	F	18	third trimester	P	N			Centre	≥1	Yes	Conjunctivitis
YA209S	F	27	second trimester	P	N			Centre	≥1	Yes	None
YA210S	F	30	first trimester	P	N			Centre	≥1	Yes	Conjunctivitis
YA211S	F	26	second trimester	P	N			Centre	≥1	Yes	None
YA212S	F	30	first trimester	P	N			Centre	0	No	None
YA213S	F	38	first trimester	P	N			Centre	≥1	Yes	None
YA214S	F	36	third trimester	P	N			Centre	≥1	Yes	None
YA215S	F	26	second trimester	P	N			Centre	≥1	Yes	None
YA216S	F	26	second trimester	P	N			Centre	0	No	None
YA217S	F	19	second trimester	P	N			Centre	0	No	None
YA218S	F	32	first trimester	P	N			Centre	0	No	None
YA219S	F	40	third trimester	P	N			Centre	≥1	Yes	None
YA220S	F	30	second trimester	P	N			Centre	≥1	Yes	None
YA221S	F	24	first trimester	P	N			Centre	0	No	None
YA222S	F	27	second trimester	P	N			Centre	0	No	None
YA223S	F	23	first trimester	P	N			Centre	0	No	None
YA224S	F	22	first trimester	P	N			Centre	0	No	None
YA225S	F	15	second trimester	P	N			Centre	0	No	None
YA226S	F	24	second trimester	P	N			Centre	≥1	Yes	Conjunctivitis
YA227S	F	20	second trimester	P	N			Centre	≥1	Unknown	None
